# Supplementary material for: Optimal presale strategy under the deposit inflation mode: Ordinary or sinking strategy
Source: PLoS One. 2025 Mar 26;20(3):e0315275. doi: 10.1371/journal.pone.0315275 (PMC11940694; doi:10.1371/journal.pone.0315275)
Supplement: S1 File — (XLSX) [file pone.0315275.s001.xlsx]

## Sheet: Sheet1
parameters	value
N	10000
h1	100
h2	300
p	200
c0	100
α	0.4
β	0.9
λ	0.9
θ	1.25
κ	0.2
ι	1
η	8
δ	2
γ	3
